# Supplementary material for: Variations of Aberrant Volume, Activity, and Network Connectivity of Hippocampus in Adolescent Male Rats Exposed to Juvenile Stress
Source: Brain Sci. 2025 Mar 7;15(3):284. doi: 10.3390/brainsci15030284 (PMC11940772; doi:10.3390/brainsci15030284)
Supplement: Supplementary file 1 [file brainsci-15-00284-s001.zip]

Archive with 1 entries (1 files):
- brainsci-3486042-supplementary.pdf
